# Supplementary material for: Evaluation of Candidate Reference Genes for Gene Expression Analysis in Wild Lamiophlomis rotata
Source: Genes (Basel). 2023 Feb 24;14(3):573. doi: 10.3390/genes14030573 (PMC10048348; doi:10.3390/genes14030573)
Supplement: Supplementary file 1 [file genes-14-00573-s001.zip]

Archive with 1 entries (1 files):
- genes-2200285-supplementary.pdf
